# Supplementary material for: Double-Layered Polymer Microcapsule Containing Non-Flammable Agent for Initial Fire Suppression
Source: Materials (Basel). 2022 Nov 6;15(21):7831. doi: 10.3390/ma15217831 (PMC9659137; doi:10.3390/ma15217831)
Supplement: Supplementary file 1 [file materials-15-07831-s001.zip]

Archive with 1 entries (1 files):
- materials-1960920-SI.pdf
